# Supplementary material for: A Grain-Based SARA Challenge Affects the Composition of Epimural and Mucosa-Associated Bacterial Communities throughout the Digestive Tract of Dairy Cows
Source: Animals (Basel). 2021 Jun 2;11(6):1658. doi: 10.3390/ani11061658 (PMC8227306; doi:10.3390/ani11061658)
Supplement: Supplementary file 1 [file animals-11-01658-s001.zip]

Archive with 1 entries (1 files):
- animals-1182723-supplementary for update.pdf
